# Supplementary material for: Education paths in neuro-oncology: combining technical skills with multidisciplinary care. A survey from the AINO (Italian Association for Neuro-Oncology) Youngster Committee
Source: J Neurooncol. 2025 Mar 18;173(2):469–77. doi: 10.1007/s11060-025-05003-2 (PMC12106497; doi:10.1007/s11060-025-05003-2)
Supplement: Supplementary file 3 — Supplementary Material 3: Supplementary Table S1 [file 11060_2025_5003_MOESM3_ESM.xlsx]

## Sheet: SurveyAINOYoungster_DATA_2024-0
record_id	consent_yn	Q1	Q2	Q3	Q3_other	Q4	Q5	Q6	Q6_region	Q7	Q7_region	Q8.1	Q8.2	Q8.3	Q8.4	Q8.5	Q8.6	Q8.7	Q9	Q10	Q11	Q12	Q13.1	Q13.2	Q13.3	Q14	Q15	Q16	Q17.1	Q17.2	Q17.3	Q17.4	Q18	Q19.1	Q19.2	Q19.3	Q19.4	Q19.4 detail	Q20.1	Q20.2	Q20.3	Q20.4	Q20.4 detail	Q21	Q22	Q23	Q24	Q24*	Q25
1	1	2	2	2		2	2	2	Marche	2	Marche	0	1	0	0	0	0	0	3	2	3	1	1	1	0	3	2	2	2	4	3	1	2	1	0	1	0		0	1	0	0		1	5	3	1		1
2	1	5	2	3		4	3	1	Lombardia	1	Emilia e Romagna	0	0	0	0	1	0	0	3	1	1	1	0	1	1	3	2	2	1	1	3	2	3	1	1	1	0		1	1	1	0		3	5	0	1		1
3	1	5	2	3		4	3	1	Lombardia	1	Emilia Romagna	0	0	0	0	1	0	0	4	1	2	1	0	1	1	3	2	3	1	9	2	2	3	1	1	0	0		1	1	0	0		9	5	0	1		1
4	1	2	1	5		1	1	3	Puglia	1	Piemonte	0	0	1	0	0	0	0	2	4	4	1	0	1	1	3	1	2	4	9	4	4	1	1	0	1	0		0	1	0	0		9	5	0	1		1
5	1	2	1	1		1	4	3	Campania	3	Campania	1	0	0	0	0	0	0	3	2	4	1	0	0	1	4								0	0	0	0		0	0	0	0
6	1	3	1	3		1	3	1		1		0	0	1	0	0	0	0	2	1	4	1	0	1	0	2	3	4	9	9	9	9	4	0	0	0	1	Residency school did not prepare me at all	0	0	0	1	No preparation other than the classification of brain tumors	9	4	1	1		1
7	1	2	1	4		2	2	1		1		0	1	0	0	0	0	0	4	1	1	1	0	1	0	2	1	3	3	9	9	3	2	0	1	1	0		1	0	0	0		9	1	0	0	0	0
8	1	2	9	2		2	2	3		3		0	0	0	0	0	0	1	2	2	3	1	1	0	0	3	1	2	4	4	4	4	2	0	0	1	0		1	0	0	0		3	1	2	0	1	1
9	1	3	1	5		2	3	1	Liguria	1	Liguria	0	0	1	0	0	0	0	3	1	2	1	0	1	1	1	3	4	1	9	9	4	4	0	1	1	1	interest in the management of rare tumors, enthusiasm in approaching this evolving branch, excellent working group.	0	0	0	1	poor preparation in residency school	9	5	0	1		1
10	1	2	1	7		1	1	2	lazio	2	lazio	0	0	1	0	0	0	0	2	4	3	1	0	1	0	2	3	4	3	9	3	3	2	1	0	1	0		0	1	0	0		9	6	0	1		0
11	1	2	1	2		2	2	3	campania	3	campania	0	0	0	0	0	0	1	2	2	3	1	1	1	0	2	1	2	3	4	1	2	2	0	0	1	0		1	0	0	0		3	1	2	0	1	1
12	1	5	2	3		4	4	1		1		0	0	0	0	0	1	0	3	1	4	1	0	1	1	2	1	4	1	9	2	3	3	1	0	0	0		0	0	1	0		9	5	0	1		1
13	1	3	1	3		2	3	1		1		0	0	1	0	0	0	0	3	1	1	1	0	1	0	2								0	0	0	0		0	0	0	0
14	1	3	1	3		3	3	1		1		0	0	1	0	0	0	0	3	1	2	1	0	1	0	3	1	1	1	9	4	3	4	0	0	0	1	I had to leave for the neuro-oncology path	1	0	0	0		9	5	0	1		1
15	1	2	1	5		1	3	1	Veneto	1		1	0	0	0	0	0	0	4	1	1	1	0	1	0	2	1	1	4	4	4	4	1	1	1	0	0		0	0	0	1	Neuro-oncology basic research skills	2	6	3	0	1	1
16	1	5	2	2		4	2	2		2		0	0	0	1	0	0	1	3	1	3	0	0	0	0		3	2	4	4	4	2	1	1	1	0	0		0	0	1	0		3	5	2	0	0	0
17	1	3	2	3		3	3	2	Lazio	2	Lazio	0	0	1	0	0	0	0	3	2	2	1	0	1	0	2	3	3	2	2	1	4	3	0	1	1	0		1	0	0	0		3	5	0	0	0	1
18	1	1	1	2		1	2	3	Sicilia	3		1	0	0	0	0	0	0	1	1	4	0	0	0	0		1	2	4	9	9	9	3	1	0	0	0		0	1	1	0		9	5	4	0	1	0
19	1	3	1	2		3	1	1	FVG	1		0	0	1	0	0	0	0	2	2	4	1	0	1	1	3	2	2	2	2	1	1	4	0	1	0	0		0	0	1	0		2	1	0	1		1
20	1	4	2	2		3	2	3	Sicilia	3	Sicilia	0	0	0	0	1	0	0	2	2	2	1	1	0	0	3	2	3	1	4	2	2	2	1	0	0	0		0	0	1	0		1	4	1	1		0
21	1	4	2	2		4	1	1		1		0	0	1	0	0	0	0	3	1	3	0	0	0	0		2	1	3	2	4	4	3	1	0	0	0		1	0	0	0		9	5	0	0	1	1
22	1	2	2	2		2	3	1	Lombardia	1	Lombardia	0	0	1	0	0	0	0	2	1	2	1	1	1	1	2								0	0	0	0		0	0	0	0
23	1	1	2	2		1	1	3	Sicilia	3	Sicilia	1	0	0	0	0	0	0	2	1	4	0	0	0	0									0	0	0	0		0	0	0	0
24	1	3	2	2		4	2	1	Emilia	3		0	0	0	0	0	0	1	4	1	3	1	1	1	1	3	1	3	2	1	3	4	2	1	0	0	0		1	0	0	0		2	4	2	1		1
25	1	3	2	2		3	1	1		1		0	0	1	0	0	0	0	3	2	4	1	1	0	0	1	1	2	3	9	1	2	2	1	0	0	0		0	1	0	0		9	5	1	0	1	0
26	1	1	2	2		1	1	1		1		1	0	0	0	0	0	0	3	2	3	0	0	0	0		1	1	4	9	9	9	2	1	0	0	0		0	0	1	0		9	6	3	1		0
27	1	1	1	2		1	3	2		2		1	0	0	0	0	0	0	4	1	3	1	1	1	1	2	2	1	3	9	9	4	1	1	0	1	0		0	1	0	0		9	6	4	1		0
28	1	3	1	1		3	2	1		3		0	0	1	0	0	0	0	4	1	4	1	0	1	1	3	3	2	4	4	4	4	3	1	0	0	0		1	0	0	0		0	5	0	1		0
29	1	3	1	2		1	1	2	toscana	3	Campania	0	0	1	0	0	0	0	3	4	4	0	0	0	0		2	4	2	9	4	4	4	0	0	1	0		1	0	0	0		9	5	4	0	1	0
30	1	1	1	5		1	3	1	veneto	1	veneto	1	0	0	0	0	0	0	4	1	3	1	0	1	1	2	1	2	4	9	9	2	1	1	1	1	0		0	1	0	0		9	5	2	1		1
31												0	0	0	0	0	0	0					0	0	0									0	0	0	0		0	0	0	0
32	1	3	2	2		3	2	2	Lazio	2	Lazio	0	0	1	0	0	0	1	4	1	3	1	1	1	1	2	1	2	3	1	4	2	2	1	0	0	0		0	1	0	0		3	5	4	0	0	1
33	1	2	1	4		2	4	1	Lombardia	2	Toscana	0	0	0	0	0	1	0	2	1	1	0	0	0	0		1	3	1	9	9	3	4	1	0	1	0		0	0	0	1	to improve the training path organization	9	6	0	1		1
34	1	3	1	2		3	1	2		2		0	0	1	0	0	0	0	3	1	1	1	1	1	0	2	1	1	3	9	9	2	2	1	1	0	0		0	0	1	0		0	5	3	1		1
35	1	2	2	3		1	2	1		1		0	0	0	0	0	0	1	3	1	3	1	0	1	1	2	1	3	1	2	1	3	3	0	1	0	0		1	0	0	0		3	4	2	0	0	0
36	1	2	2	7		1	2	2	Toscana	2	Toscana	0	0	1	0	0	0	0	3	1	3	1	0	1	0	2	1	2	4	9	1	3	1	1	0	0	0		0	1	0	0		9	5	2	0	1	1
37	1	1	2	2		1	2	4		4		1	0	0	0	0	0	0	2	1	4	0	0	0	0									0	0	0	0		0	0	0	0
38	1	3	2	6		2	4	1	Friuli Venezia Giulia	1	Friuli Venezia Giulia	0	0	1	0	0	0	0	3	2	3	1	0	1	0	2	1	4	1	1	3	9	4	1	0	0	0		0	0	0	0		9	4	0	1		0
39	1	3	1	3		2	3	1		1		0	0	1	0	0	0	0	3	1	1	1	0	1	0	2	1	4	3	1	9	2	2	1	0	0	0		0	0	1	0		0	5	2	1		1
40	1	2	2	2		3	3	1		1		0	0	0	0	0	0	1	2	1	1	1	1	0	1	2	2	1	4	3	4	3	2	1	0	1	0		0	1	0	0		0	4	3	1		1
41	1	2	1	3		2	2	1		1		0	0	0	0	0	0	1	3	1	3	1	0	1	1	2	2	2	1	3	4	2	2	1	0	1	0		0	1	0	0		3	5	3	1		1
42	1											0	0	0	0	0	0	0					0	0	0		3	2	4	2	1	3	2	1	0	1	0		0	1	0	0		2	5	3	1		1
43	1	2	1	7		2	1	5	Piemonte	1	Lombardia	0	0	1	0	0	0	0	1	1	4	0	0	0	0		1	4	4	9	9	3	2	1	0	1	0		0	0	0	1	little case series	9	5	0	0	0	0
44	1	4	1	3		4	1	1	Piemonte	1	Piemonte	0	0	1	0	0	0	0	4	3	1	0	0	0	0		1	1	4	1	1	4	2	0	0	1	0		0	1	0	0		9	5	0	0	1	0
45	1	4	1	5		3	2	1		1		0	0	0	1	0	0	0	3	2	3	1	0	1	1	1	3	2	4	9	9	4	2	1	0	1	0		0	1	0	0		9	5	0	0	0	1
46	1	1	2	3		2	2	1	Piemonte	1	Piemonte	1	0	0	0	0	0	0	3	2	3	1	0	1	1	3	1	1	2	9	9	3	3	0	1	0	0		1	0	1	0		9	1	3	1		1
47	1	2	1	3		2	3	1	Lombardia	1		1	0	0	0	0	0	0	2	1	3	1	0	1	1	2	1	1	2	3	1	4	1	1	0	1	0		0	1	0	0		3	6	3	1		1
48	1	2	2	2		2	3	3		3		0	0	1	0	0	0	0	4	3	3	1	1	0	0	1	1	2	4	9	2	3	2	0	0	1	0		1	0	0	0		9	1	3	1		0
49	1	3	2	2		2	4	3		2		0	0	1	0	0	0	0	1	4	4	1	1	0	0	2	1	4	4	4	9	4	1	1	0	0	0		0	0	1	0		3	5	0	0	1	0
50	1	2	1	7		1	4	2	Lazio	2	Lazio	0	0	0	0	0	1	0	3	1	3	1	0	1	0	1	2	2	4	9	9	2	2	1	0	1	0		0	1	0	0		9	5	0	1		0
51	1	3	1	7		3	3	1	lombardia	2	lazio	0	0	1	0	0	0	0	4	1	2	1	0	1	1	3	1	2	1	4	2	3	2	1	1	0	0		1	1	0	0		0	5	2	1		0
52	1	4	2	2		4	1	3	puglia	3	puglia	0	0	0	0	1	0	0	2	3	3	0	0	0	0									0	0	0	0		0	0	0	0
53	1	2	2	6		2	3	1	Lombardia	1	Lombardia	0	0	1	0	0	0	0	4	1	1	1	1	1	1	3	1	2	1	4	3	4	4	0	0	0	1	Residency school did not train me in this sense. Attending the outpatient clinic as a specialist did it.	1	0	1	0		0	4	4	0	1	0
54	1	4	1	7		4	1	3		2		0	0	1	0	0	0	0	1	1	4	0	0	0	0		1	2	1	9	9	2	2	1	1	0	0		0	0	0	1	Need for more courses	9	5	0	1		1
55	1	2	2	2		2	3	1	Lombardia	1	Lombardia	0	0	1	0	0	0	0	2	1	3	1	1	1	1	2	1	1	4	1	3	2	1	1	1	1	0		1	0	0	0		0	5	3	1		1
56	1	2	1	1		3	1	3	Campania	3	Campania	0	0	1	0	0	0	0	2	1	3	0	0	0	0		1	2	1	2	3	4	1	0	0	1	0		0	0	0	1	little experience with non-oncological pathology	1	3	0	1		0
57	1	2	2	9	Pediatrician	1	3	2	Toscana	2	Toscana	0	0	0	0	0	1	0	3	1	4	1	0	1	1	1	1	4	3	1	1	3	4	0	1	1	1	Training on clinical management of onco-haematological patient, not only patients affected by CNS tumors	1	0	0	1	More training in laboratory activities	9	6	0	1		1
58	1	2	1	1		1	1	1		1		1	0	0	0	0	0	0	2	4	4	0	0	0	0		3	2	1	9	9	4	3	1	0	0	0		1	0	0	0		9	5	0	0	1	0
59	1	2	2	1		1	2	1	Lombardia	1	Lombardia	0	0	0	0	0	0	1	3	4	4	0	0	0	0		1	2	1	1	4	4	3	0	0	0	1	n/a	1	1	1	0		9	5	3	0	0	0
60	1	3	2	1		2	2	1	Friuli Venezia Giulia	1	Friuli Venezia Giulia	0	0	1	0	0	0	0	3	2	4	1	0	0	1	1	3	4	1	9	4	3	4	1	0	0	0		0	0	1	0		9	2	0	1		0
61	1	2	2	1		1	1	1	Lombardia	1	Lombardia	0	0	1	0	0	0	0	1	4	4	0	0	0	0		1	2	2	9	4	2	3	0	1	0	0		1	0	0	0		9	5	3	0	1	0
62	1	2	2	1		1	1	4	Sicilia	4	Sicilia	0	0	1	0	0	0	0	3	4	4	0	0	0	0		3	2	3	1	4	3	2	1	0	0	0		0	0	1	0		9	5	2	1		0
63	1	2	1	1		1	1	4		2		0	0	1	0	0	0	0	3	1	3	0	0	0	0		3	4	1	1	1	1	4	0	0	1	0		1	1	0	0		9	6	0	1		0
64	1	3	1	1		3	3	4	sardegna	4		0	0	1	0	0	0	0	3	1	1	0	0	0	0		3	4	9	9	9	4	4	0	0	1	0		1	0	0	0		9	1	0	1		0
65	1	5	1	1		4	1	1		1		0	0	1	0	0	0	0	2	1	3	0	0	0	0									0	0	0	0		0	0	0	0
66	1	2	1	2		1	2	2		2		0	0	0	0	0	1	0	4	1	2	1	0	1	1	1	1	3	4	4	4	3	3	1	0	0	0		1	0	1	0		0	2	3	1		0
67	1	3	1	6		2	3	2		2		0	0	1	0	0	0	0	4	1	1	1	1	0	0	3	2	2	4			4	1	1	1	1	0		0	0	0	1	no weak points	9	4	3	1		1
68	1	2	2	1		2	1	5	Svizzera	1	Piemonte	0	0	1	0	0	0	0	2	1	3	1	0	0	1	1	3	4	3	4	2	1	2	1	0	0	0		0	0	1	0		3	2	2	1		0
69	1	3	1	2		2	1	2	abruzzo	2	lazio	0	0	1	0	0	0	0	2	1	3	0	0	0	0		1	2	3	1	3	4	2	1	0	0	0		0	1	1	0		9	1	2	1		0
70	1	2	2	2		1	1	1	Lombardia	1	Veneto	0	0	1	0	0	0	0	1	1	4	0	0	0	0		1	2	4	9	3	2	1	1	0	1	0		0	1	0	0		9	1	3	0	1	0
71	1	1	2	2		1	2	3		3		1	0	0	0	0	0	0	2	2	2	0	0	0	0		1	2	4	9	9	3	2	1	1	1	0		0	0	0	1	Increase training	9	4	2	0	1	1
72	1	3	1	2		3	2	2	Lazio	2	Lazio	0	0	1	0	0	0	0	3	1	3	1	0	0	1	1	1	2	3	9	9	4	2	1	0	0	0		0	0	1	0		9	5	3	0	1	0
73	1	4	2	1		3	4	3	Sicilia	2	Lazii	0	0	1	0	0	0	0	3	2	1	1	0	0	1	2	1	2	4	4	9	3	2	0	0	1	0		0	1	0	0		1	2	2	1		1
74	1	2	1	2		2	1	2	lazio	2	lazio	0	0	1	0	0	0	0	1	4	4	0	0	0	0		2	2	1	9	2	9	2	1	0	1	0		0	1	0	0		9	4	0	1		0
75	1	2	2	2		1	2	2		2		0	1	1	0	0	0	0	4	1	3	1	1	0	0	3	1	4	3	2	1	4	2	0	0	1	0		0	1	0	0		3	2	2	1		0
76	1	2	1	2		1	2	4	Sicilia	3		0	0	1	0	0	0	0	2	1	4	1	1	0	0	2	1	4	2	9	3	3	3	0	1	0	0		1	0	0	0		9	5	3	1		0
77	1	2	1	2		2	2	4		4		0	0	1	0	0	0	0	3	1	3	0	0	0	0		1	2	3	9	9	3	2	0	0	1	0		0	1	0	0		9	5	0	1		0
78	1	2	2	2		3	2	3		3		0	0	1	0	0	0	0	3	1	1	1	1	0	0	1	1	4	3				1	0	1	0	0		0	0	1	0		9	5	1	0	0	0
79	1	1	1	2		1	2	2	Lazio	2	Lazio	1	0	0	0	0	0	0	3	1	1	0	0	0	0		1	2	1				3	1	0	0	0		0	0	1	0		9	5	0	0	1	0
80	1	1	2	2		1	2	4	Sicilia	2	Firenze	1	0	0	0	0	0	0	3	1	3	1	1	0	1	3	2	2	4	9	9	4	2	1	0	1	0		0	1	0	0		9	5	4	1		0
81	1	1	1	2		1	2	4	Sicilia	4	Sicilia	1	0	0	0	0	0	0	3	1	2	1	1	0	0	2	1	1	3	9	9	9	3	1	0	1	0		1	0	0	0		9	5	4	1		0
82	1	2	1	2		1	1	4		4		1	0	0	0	0	0	0	2	1	4	0	0	0	0		1	2	1	1	1	1	4	1	0	0	0		1	0	0	0		9	1	0	0	1	1
83	1	1	9	2		1	2	4	Sicilia	4	Sicilia	1	0	0	0	0	0	0	2	2	4	0	0	0	0		3	1	3	9	9	9	3	0	1	0	0		1	1	1	0		9	1	3	0	1	0
84	1	1	2	2		1	2	4		4		1	0	0	0	0	0	0	1	1	3	1	1	1	0	2	3	2	1	9	9	2	2	1	1	0	0		0	0	1	0		9	4	0	0	1	0
85	0											0	0	0	0	0	0	0					0	0	0									0	0	0	0		0	0	0	0
86	0											0	0	0	0	0	0	0					0	0	0									0	0	0	0		0	0	0	0
87	1	2	1	2		1	2	2	Lazio	2	Lazio	1	0	0	0	0	0	0	2	3	4	0	0	0	0									0	0	0	0		0	0	0	0
88	1	5	1	3		4	3	1		1		0	0	0	1	0	0	0	4	1	2	1	1	1	1	2	2	2	1	9	1	2	2	1	0	1	0		0	1	0	0		9	5	0	1		1
89	1	5	2	1		4	1	1		1		0	0	0	0	1	0	0	3	4	3	1	0	1	1	1	2	3	1	4	1	2	4	1	0	1	0		0	1	0	0		1	5	0	1		0
90	1	2	1	2		2	3	2	Lazio	2		0	1	0	0	0	0	0	4	1	2	1	1	1	0	4	3	2	9	9	9	9	1	1	1	1	0		0	1	0	0		0	5	4	0	1	0
91	1	3	2	3		2	3	2		2		0	0	0	0	0	0	1	3	1	2	1	0	1	0	2	1	4	3	3	1	4	3	0	0	1	0		1	0	0	0		2	1	2	1		1
92	1	3	2	2		2	2	4		4		0	0	1	0	0	0	0	2	1	1	0	0	0	0									0	0	0	0		0	0	0	0
93	1	3	2	2		2	2	4		4		0	0	0	0	0	0	0	2	1	1	1	1	0	0	1								0	0	0	0		0	0	0	0
94	1											0	0	0	0	0	0	0					0	0	0									0	0	0	0		0	0	0	0
95	1	3	2	2		2	2	4		4		0	0	1	0	0	0	0	2	1	1	1	1	0	0	1	3	2	3	9	9	2	2	1	0	0	0		0	0	1	0		9	4	4	0	1	0
96	1	2	2	2		1	2	3		3		1	0	0	0	0	0	0	2	1	4	0	0	0	0		1	2	4	9	9	2	3	0	1	0	0		1	0	0	0		9	5	3	0	1	0
97	1	2	1	2		2	3	1	Lombardia	1	Lombardia	0	0	1	0	0	0	0	2	4	3	1	1	0	0	2	1	2	4	9	9	4	2	1	0	1	0		0	1	0	0		9	5	4	1		0
98	1	1	2	1		1	2	1	Lombardia	1	Lombardia	1	0	0	0	0	0	0	3	2	4	1	0	0	1	1	2	1	4	9	9	3	3	1	0	0	0		0	0	1	0		9	5	1	1		0
99												0	0	0	0	0	0	0					0	0	0									0	0	0	0		0	0	0	0
100	1	3	1	2		3	1	4		3		0	0	1	0	0	0	0	3	4	4	0	0	0	0									0	0	0	0		0	0	0	0
101	1	2	1	2		1	1	2	Abruzzo	2	Abruzzo	0	0	1	0	0	0	0	2	1	4	0	0	0	0		3	4	4	9	9	3	2	1	1	1	0		0	0	1	0		9	4	1	0	0	0
102	1	2	1	2		2	2	5	Francia	2	Marche	1	0	0	0	0	0	0	4	2	3	0	0	0	0		3	2	4	9	9	9	2	1	0	0	0		0	0	1	0		9	5	0	0	1	0
103	1	2	1	2		1	1	3		2		0	0	1	0	0	0	0	2	1	4	0	0	0	0		3	2	4	1	1	1	2	0	1	1	0		1	0	0	0		9	5	0	0	1	0
104	1	3	2	2		1	1	1		1		0	0	1	0	0	0	0	3	4	3	0	0	0	0									0	0	0	0		0	0	0	0
105	1	1	2	2		1	1	1	Lombardia	1	Lombardia	1	0	0	0	0	0	0	3	1	4	0	0	0	0									0	0	0	0		0	0	0	0
106	1	3	2	2		2	1	3		2		0	0	1	0	0	0	0	3	4	4	1	1	1	1	3	1	2	4	3	9	3	1	0	0	1	0		0	1	0	0		2	5	4	1		1
107	1	2	2	2		1	1	4		1		0	0	1	0	0	0	0	3	4	4	0	0	0	0		1	2	4	9	9	3	2	0	1	1	0		1	0	0	0		9	5	2	0	1	0
108	1	5	1	2		4	1	3		3		0	0	1	0	0	0	0	2	4	4	0	0	0	0		3	4	1		1	1	3	0	1	1	0		1	0	1	0		9	5	1	0	1	0
109	1	2	2	1		3	4	2	Lazio	2	Lazio	0	1	1	0	0	0	0	3	3	3	1	0	0	1	2	1	1	4	3	9	3	1	1	0	0	0		0	0	1	0		3	1	0	1		0
110	1	2	2	2		1	1	2		2		0	0	1	0	0	0	0	2	1	4	1	1	1	0	1	2	2	4	3	2	3	2	1	1	0	0		0	1	0	0		3	5	3	0	1	0
111	1	3	1	9	Pediatrician	3	3	2	Lazio	2	Lazio	0	0	0	1	0	0	0	4	1	3	1	1	1	1	3	1	1	4	2	1	3	2	1	0	0	0		0	0	1	1	there is no specific curriculum. we train on brain tumors because they are the most frequent in children, but the management is complex and different from the rest of pediatric oncohematological pathologies	0	5	3	1		1
112	1	3	1	6		2	3	2		2		0	0	1	0	0	0	0	4	1	1	1	0	0	1	3	2	2	4	9	9	4	1	1	1	1	0		0	0	0	1	nothing	9	4	3	1		1
113	1	5	1	1		4	4	1		1		0	0	1	0	0	0	0	3	1	3	1	0	1	1	2	1	4	9	9	4	4	4	1	1	0	0		1	0	0	0		9	3	1	0	1	0
114	1	3	1	1		3	1	1	veneto	1	veneto	0	0	1	0	0	0	0	3	1	4	0	0	0	0		3	4	4	9	9	1	4	0	1	0	0		1	0	0	0		9	6	0	0	1	1
115	1	3	1	9		3	3	2	lazio	2	lazio	0	0	1	0	0	0	0	3	1	2	1	0	1	0	2	1	4	3	9	1	2	4	1	0	1	0		0	1	0	0		9	2	0	1		1
116	1	2	2	2		3	1	4	Sicilia	1	Lombardia	0	0	1	0	0	0	0	2	4	4	0	0	0	0		1	2	4	1	1	1	2	1	0	0	0		0	1	0	0		9	4	0	0	1	0
117	1	2	2	1		1	2	2	Emilia Romagna	2	Emiliam Romagna	1	0	0	0	0	0	0	3	1	3	0	0	0	0									0	0	0	0		0	0	0	0
118	1	2	2	1		2	1	1	veneto	1	veneto	0	0	1	0	0	0	0	3	1	1	1	0	0	1	1	2	2	1	9	9	2	1	1	1	0	0		0	0	0	1		9	5	0	1		0
119	1	5	1	1		4	4	5	USA	5	USA	0	0	0	1	0	0	0	4	1	1	1	0	0	1	2	1	2	3	2	4	1	2	1	1	1	0		0	0	0	1	limited exposure to molecular genetics	3	5	0	1		1
120	1	2	1	5		1	2	2	Lazio	2	Lazio	0	1	0	0	0	0	0	3	1	3	1	0	1	0	2	1	2	2	9	9	4	3	0	1	1	0		1	0	0	0		9	5	4	0	1	1
121	1	4	1	1		4	1	2	TOSCANA	2	TOSCANA	0	0	0	1	0	0	0	3	1	3	1	0	1	0	2	1	2	3	3	2	9	2	1	0	0	0		0	1	0	0		0	2	0	1		1
122	1	1	1	2		1	2	1		1		1	0	0	0	0	0	0	3	1	3	0	0	0	0		1	2	4	9	2	3	1	1	0	0	0		0	0	1	0		9	5	3	1		0
123	1	3	1	7		1	1	3	Puglia	2	Chieti	0	0	1	0	0	0	0	2	1	1	0	0	0	0		1	4	3	1	4	9	2	0	0	1	0		0	0	1	0		9	5	0	0	1	0
124	1	1	2	1		1	4	3		3		1	1	0	0	0	0	0	2	2	3	1	1	1	0	3	1	1	4	4	9	3	2	1	0	0	0		0	1	0	0		0	5	2	1		0
125	1	2	2	2		3	4	2	Abruzzo	2	Lazio	0	0	0	0	0	0	1	3	4	4	1	1	0	1	3	1	1	2	9	4	3	2	1	1	1	0		0	0	0	1	Surgical exposure as main surgeon	9	2	4	1		0
126	1	2	1	1		2	2	2	Lazio	2	Lazio	0	0	0	0	0	0	1		4	4	1	0	1	1	2								0	0	0	0		0	0	0	0
127	1	2	1	2		1	2	5	Francia	3	Sicilia	0	0	1	0	0	0	0	2	2	3	1	0	1	0	2	3	3	9	9	4	4	4	1	0	1	0		0	0	1	0		9	3	0	0	1	0
128	1	2	9	1		1	1	1	LOMBARDIA	1	LOMBARDIA	1	0	0	0	0	0	0	3	2	3	1	0	0	1	1	3	2	9	9	9	9	4	0	0	0	1	nothing	1	1	1	0		9	6	0	0	1	0
129	1	2	1	9	Resident	1	2	2		2		1	0	0	0	0	0	0	3	1	1	0	0	0	0		1	2	1	4	3	2	3	0	1	0	0		1	0	0	0		9	5	4	1		0
130	1	2	2	1		1	3	2	Lazio	2	Lazio	0	0	0	0	0	1	0	2	1	3	1	0	0	1	1	3	4	2	9	9	2	3	1	0	0	0		1	0	0	0		9	6	0	0	1	0
131	1	2	1	2		1	1	2		3	Campania	0	0	1	0	0	0	0	1	1	3	0	0	0	0		1	2	2	9	2	3	3	1	0	0	0		1	0	0	0		9	5	4	0	0	0
132												0	0	0	0	0	0	0					0	0	0									0	0	0	0		0	0	0	0
133	1	2	1	9	Pediatrician Oncologist	1	3	2	Lazio	2	Marche	0	0	1	0	0	0	0	4	1	1	1	0	1	0	2	1	3	2	4	4	4	2	1	0	1	0		1	0	0	0		1	5	3	1		1
134	1	3	2	2		3	2	1		1		0	0	0	0	1	0	1	3	1	2	1	1	1	1	2	1	4	3	2	4	4	2	1	0	1	0		0	1	0	0		3	1	1	1		0
135	1	2	2	2		1	1	4	Sicilia	4	Sicilia	0	0	1	0	0	0	0	3	1	3	1	1	1	0	1	1	1	4	3	2	3	2	1	0	0	0		0	1	1	0		0	5	4	1		0
136	1	2	1	2		1	1	3	Campania	1		0	0	1	0	0	0	0	3	1	4	0	0	0	0		1	4	4	1	3	4	2	1	0	0	0		1	0	0	0		9	5	0	1		0
137	1	1	1	2		1	2	3	Sicilia	3	Sicilia	1	0	0	0	0	0	0	3	1	4	0	0	0	0		2	2	3	3	3	3	2	1	0	0	0		0	0	1	0		9	3	4	0	1	0
138	1	1	1	9	Pediatrician	1	3	2		2		1	0	0	0	0	0	0	4	1	3	1	0	1	0	2	1	2	4	9	9	3	1	1	0	1	0		0	1	0	0		9	4	2	0	1	0
139	1	2	1	7		2	3	1	Lombardia	1	Veneto	0	0	1	0	0	0	0	4	1	3	1	0	1	1	3	1	1	1	4	2	3	2	1	1	1	0		0	0	0	1	.	2	5	3	0	1	1
140	1	2	1	7		3	3	1	Lombardia	1	Lombardia	0	0	1	0	0	0	0	4	1	3	1	0	1	1	2	1	1	1	4	3	2	1	1	0	1	0		0	0	0	1	.	9	5	2	1		1
141	1	2	1	2		1	2	3	Puglia	3		0	0	1	0	0	0	0	3	2	3	1	1	0	0	3	1	2	3	4	4	4	1	1	0	0	0		0	1	0	0		2	1	4	1		1
142	1	2	2	3		2	2	1	Piemonte	1		0	1	0	0	0	0	0	4	1	1	1	0	1	0	3	1	1	1	4	3	2	2	1	0	1	0		0	1	0	0		1	5	1	0	1	1
143	1	3	1	5		2	3	2	ER	1	FVG	0	0	1	0	0	0	0	3	2	3	1	0	1	1	2	1	2	4	4	1	3	2	1	1	0	0		0	0	1	0		0	5	0	1		1
144	1	2	2	2		2	3	1	Lombardia	1	Lombardia	0	0	1	0	0	0	0	4	2	4	1	0	1	0	1	2	1	4	9	9	2	1	0	0	1	0		0	0	0	1	More time for theoretical training	9	6	4	1		0
145	1	4	2	3		4	3	1	Lombardia	1	Lombardia	0	0	1	0	0	0	0	4	1	1	1	0	1	0	1	1	2	1	2	9	3	4	1	0	0	0		0	0	1	0		3	5	0	1		1
146	1	2	2	1		3	2	1	Piemonte	1	Piemonte	0	0	0	0	0	0	1	4	1	1	1	0	1	1	2								0	0	0	0		0	0	0	0
147	1	1	2	2		1	2	2	Marche	2	Marche	1	0	0	0	0	0	0	3	3	3	1	1	0	0	2	2	2	4	3	2	1	2	1	1	0	0		1	0	0	0		3	6	1	0	1	0
148	1	2	2	2		3	1	1	Emilia Romagna	2	Marche	0	0	1	0	0	0	0	3	1	3	1	1	1	0	2	1	2	3	1	4	2	2	1	1	0	0		0	0	1	0		0	5	3	1		1
149	1	2	1	2		1	2	2		2		1	0	0	0	0	0	0	2	4	4	0	0	0	0		3	2	1	2	4	3	4	1	0	0	0		1	1	1	0		3	5	0	0	1	0
150	1	2	2	1		3	2	2	Toscana	4	Sardegna	0	0	1	0	0	0	0	3	4	4	0	0	0	0		3	1	3	3	2	2	2	1	0	0	0		0	0	1	0		3	5	1	1		0
151	1	3	1	7		2	1	3	campania	3	campania	0	0	1	0	0	0	0	2	1	1	1	0	1	0	2	1	2	1	9	9	9	2	0	0	1	0		0	1	0	0		9	5	0	0	1	1
152	1	1	9	2		1	3	2		2		1	0	0	0	0	0	0	3	1	3	0	0	0	0									0	0	0	0		0	0	0	0
153	1	3	2	7		3	4	2	lazio	2	lazio	0	0	1	0	0	0	0	3	1	2	1	0	1	1	1	2	2	4	1	1	4	1	1	1	1	0		0	0	0	1	too much work	9	5	0	1		1
154	1	2	1	7		1	5	3	Puglia	2		0	0	0	0	0	1	0	3	1	3	1	0	1	0	1								0	0	0	0		0	0	0	0
155	1	1	2	2		1	2	2	Lazio	2	Lazio	1	0	0	0	0	0	0	4	1	2	1	1	1	1	2	1	2	4	1	3	3	1	1	1	1	0		0	0	0	1	none	9	5	4	0	1	0
156	1	2	1	7		1	5	3	Puglia	2		0	0	0	0	0	1	0	4	1	3	1	0	1	0	1								0	0	0	0		0	0	0	0
157	1	2	2	1		2	2	4	Sicilia	4	Sicilia	0	0	1	0	0	0	0	3	4	4	1	0	0	1	3	1	2	3	3	9	9	2	1	0	1	0		0	0	1	0		0	5	3	1		0
158	1	2	2	3		1	4	2	Lazio	2	Umbria	1	1	0	0	0	0	0	4	1	4	1	0	1	0	4	1	1	3	3	9	3	3	1	0	0	0		1	1	1	0		3	2	2	0	1	1
159	1	2	1	1		1	1	1		1		1	0	0	0	0	0	0	2	2	3	0	0	0	0									0	0	0	0		0	0	0	0
160	1	2	2	2		1	1	5		2		0	0	1	0	0	0	0	3	1	3	0	0	0	0		1	2	2	4	1	3	2	1	1	1	0		1	0	0	0		9	2	2	0	1	0
161	1	2	2	2		2	1	1	Toscana	2	Toscana	0	0	1	0	0	0	0	2	4	3	1	1	0	1	2	3	3	2	4	4	4	4	1	1	1	0		0	0	0	1	-	1	2	2	1		1
162	1	2	2	2		2	1	2	Lazio	2	Lazio	0	0	1	0	0	0	0	1	2	3	0	0	0	0		1	2	4	9	9	4	1	1	1	1	0		0	0	0	1	Few time for surgical practice	9	5	3	0	1	0
163	1	2	1	2		1	2	3		3		0	0	1	0	0	0	0	2	1	1	0	0	0	0									0	0	0	0		0	0	0	0
164	1	2	2	2		1	5	1		1		0	0	0	0	0	1	0	2	2	3	1	0	1	0	2	1	2	3	3	3	3	2	1	0	0	0		0	0	1	0		9	5	3	1		0
165	1	2	1	2		2	3	2		2		1	0	0	0	0	0	0	3	1	1	1	1	1	0	1	3	2	4	9	4	4	2	1	1	0	0		0	0	1	0		9	4	4	1		1
166	1	2	2	2		1	1	2		2		0	0	1	0	0	0	0	3	4	4	0	0	0	0		1	2	4	9	3	1	1	1	0	0	0		0	0	1	0		9	5	3	1		0
167	1	4	2	1		4	2	2		2		0	0	0	1	0	0	0	4	1	2	1	0	0	1	2	1	2	2	9	2	2	2	1	0	0	0		0	0	0	1	?	9	5	1	1		1
168	1	2	2	2		2	2	2		1	Veneto	0	0	1	0	0	0	0	2	1	4	0	0	0	0		1	2	4	9	4	2	1	1	0	1	0		0	1	0	0		9	5	2	0	0	0
169	1	1	1	2		1	2	1	Lombardia	1	Lombardia	1	0	0	0	0	0	0	4	1	2	1	0	1	0	2	2	2	4	1	1	3	1	0	0	1	0		1	0	0	0		9	4	0	0	0	0
170	1	3	2	2		2	1	1		1		0	0	1	0	0	0	0	3	3	4	0	0	0	0		3	4	4	9	9	9	3	0	0	0	1	There were no strong points. Just theory to be studied	1	0	0	0		9	4	3	0	1	0
171	1	2	1	3		2	1	1	Piemonte	1	Piemonte	0	0	1	0	0	0	0	4	1	3	1	0	1	0	2	2	3	1	9	4	4	3	1	0	1	0		1	0	0	0		9	5	2	1		1
172	1	3	2	2		3	1	3		3		0	0	1	0	0	0	0	2	1	3	1	0	0	1	2								0	0	0	0		0	0	0	0
173	1	2	2	2		2	1	4		2		0	0	1	0	0	0	0	2	1	4	1	1	0	0	1	1	2	1	4	2	3	1	1	0	0	0		0	1	0	0		0	5	4	0	0	0
174	1	3	2	2		3	1	2		2		0	0	1	0	1	0	0	2	2	4	0	0	0	0		1	2	4	1	1	4	4	1	0	0	0		1	0	0	0		9	5	0	0	0	0
175	1	2	2	2		2	3	2		2		0	0	1	0	0	0	0	4	1	1	1	1	1	0	2	1	2	4	4	3	3	1	1	1	0	0		0	0	1	0		3	5	4	0	1	1
176	1	1	2	2		1	2	1		1		1	0	0	0	0	0	0	3	4	4	0	0	0	0		2	1	2	9	9	9	3	1	1	1	0		0	0	0	1		9	3	3	1		0
177	1	2	1	2		1	4	2		4		0	1	0	0	0	0	0	2	1	4	0	0	0	0									0	0	0	0		0	0	0	0
178	1	2	1	2		2	1	2		2		0	0	1	0	0	0	0	2	1	4	0	0	0	0									0	0	0	0		0	0	0	0
179	1	2	2	2		2	2	3	Sicilia	1	piemonte	0	0	1	0	0	0	0	2	4	4	1	1	1	1	2	1	1	4	4	4	3	1	1	0	1	0		0	1	0	0		3	5	2	1		0
180	1	2	2	2		1	4	1		1		1	0	0	0	0	0	0	3	1	3	1	1	1	1	2	1	1	4	2	2	4	2	1	0	1	0		1	0	0	0		3	5	4	1		1
181	1	3	2	2		3	1	2		2		0	0	1	0	0	0	0	2	1	2	1	1	1	0	2	3	1	4	9	4	4	1	1	0	1	0		0	0	1	0		9	1	0	1		1
182	1	2	2	2		1	1	4		2		0	0	1	0	0	0	0	2	1	3	1	0	1	0	1	1	2	4	3	1	3	1	1	0	1	0		0	1	0	0		3	6	3	0	0	0
183	1	2	2	2		1	1	3	Campania	1	Veneto	0	0	1	0	0	0	0	3	1	3	0	0	0	0		1	2	4	9	2	3	1	1	0	1	0		0	1	0	0		9	4	0	0	1	0
184	1	3	1	6		3	3	2		2		0	0	0	0	1	0	0	3	1	2	1	1	0	1	2	1	2	3	9	4	2	2	1	0	0	0		0	1	0	0		9	5	2	1		0
185	1	4	2	2		4	1	2		2		0	0	0	0	1	0	0	2	3	1	0	0	0	0		3	2	4	1	2	3	1	1	0	1	0		0	1	0	0		9	4	2	0	0	0
186	1	1	2	2		1	2	3		3		1	0	0	0	0	0	0	3	2	3	0	0	0	0		1	2	4	9	9	2	2	1	1	0	0		0	0	1	0		9	5	3	1		0
187	1	3	2	6		3	3	2	lazio	2	lazio	0	0	1	0	0	0	0	4	1	1	1	0	1	0	1	3	2	4	9	3	4	1	1	0	0	0		0	0	1	0		9	1	2	0	1	0
188	1	2	2	2		2	2	1		1		0	0	1	0	0	0	1	3	1	1	0	0	0	0		1	2	1	9	9	2	3	0	1	0	0		1	0	1	0		9	2	2	0	1	0
189	1	3	2	2		3	4	2		2		0	0	1	0	0	0	1	3	1	1	1	1	1	1	3	2	1	3	2	4	1	2	1	0	0	0		0	1	1	0		2	1	4	1		1
190	1	2	1	7		1	1	3	Puglia	2		0	0	0	0	0	1	0	4	1	3	1	0	1	0	2	2	4	4	4	9	4	3	0	1	0	0		1	0	0	0		9	5	0	1		0
191	1	4	2	5		3	1	1	Emilia Romagna	1	Emilia Romagna	0	0	1	0	0	0	0	2	2	3	1	0	1	0	1								0	0	0	0		0	0	0	0
192	1	4	2	5		3	1	1	Emilia Romagna	1	Emilia Romagna	0	0	1	0	0	0	0	2	2	3	1	0	1	1	1	1	4	2	1	3	4	4	0	0	0	1	Back then, there was no talk of neuro-oncology.	1	0	0	0		9	5	0	0	0	1
193	1	4	2	5		3	1	1	Emilia Romagna	1		0	0	1	0	0	0	0	1	2	3	0	0	0	0		3	4	9			1	3	0	0	1	0		1	0	0	0			6	0	0	1	1
194	1	3	2	7		3	4	2	LAZIO	2	LAZIO	0	0	1	0	0	0	0	3	1	3	1	0	1	0	1	2	2	4	9	9	4	1	1	1	1	0		0	0	0	1	research time	9	5	0	1		1
195	1	5	1	2		4	4	2	Lazio	2	Lazio	0	0	0	1	0	0	0	3	1	2	1	1	1	1	2	1	2	3	9	2	4	1	0	1	1	0		1	0	0	0		9	5	3	1		1
196	1	3	1	5		1	1	1	veneto	1	veneto	0	0	1	0	0	0	0	3	1	3	0	0	0	0									0	0	0	0		0	0	0	0
197	1	2	2	2		1	2	1	Lombardia	1	Lombardia	1	0	0	0	0	0	0	1	4	3	1	1	0	0	1	1	1	3	9	4	3	2	1	0	1	0		0	1	0	0		9	5	3	1		0
198	1	1	1	2		1	3	2		2		1	0	0	0	0	0	0	4	1	3	1	1	1	0	2	2	1	2	2	4	2	1	1	0	1	0		0	1	0	0		9	3	4	0	1	0
199	1	3	2	2		1	1	1		1		0	0	1	0	0	0	0	3	4	3	0	0	0	0		3	4	1	1	1	3	3	0	1	0	0		1	0	0	0		9	1	3	0	1	0
200	1	3	2	2		2	3	2	Lazio	2	Lazio	0	0	1	0	0	0	0	3	1	2	1	1	1	1	2	1	2	3	3	3	4	2	1	0	1	0		1	1	1	0		0	4	2	1		1
201	1	2	2	2		2	2	1	Piemonte	1		0	1	0	0	0	0	0	4	1	1	1	1	1	0	2	1	2	4	3	1	2	1	1	0	0	0		0	0	1	0		2	5	0	0	1	1
202	1	1	2	3		1	2	1	Veneto	1		1	0	0	0	0	0	0	2	1	3	1	0	0	1	3	1	1	2	9	9	3	3	0	1	1	0		1	0	0	0		9	5	2	1		0
203	1	2	2	2		2	3	2		2		0	0	1	0	0	0	0	2	1	2	1	1	0	0	3	1	1	4	4	2	3	2	1	0	0	0		0	0	0	1	lab	2	2	0	1		0
204	1	4	1	3		4	2	1	Piemonte	1	Piemonte	0	0	0	0	1	0	1	4	1	1	1	0	1	1	4	2	1	3	9	1	4	2	1	0	1	0		0	1	0	0		9	2	2	0	1	1
205	1	1	1	7		1	3	2	Lazio	2	Lazio	1	0	0	0	0	0	0	2	1	1	0	0	0	0									0	0	0	0		0	0	0	0
206	1	2	2	7		1	3	2	Lazio	2	Lazio	0	0	1	0	0	0	0	4	1	2	1	0	1	0	2	2	2	4	9	9	3	2	1	0	1	0		0	1	0	0		9	5	0	1		0
207	1	2	1	7		1	2	2	Lazio	2		1	0	0	0	0	0	0	4	1	2	0	0	0	0									0	0	0	0		0	0	0	0
208	1	3	2	7		2	3	2		2		0	0	0	1	0	0	0	3	1	3	1	0	1	0	3	1	4	4	1	1	4	1	1	0	1	0		0	1	0	0		0	2	0	0	1	0
209	1	2	1	7		2	2	1	Lombardia	1	Lombardia	0	0	1	0	0	0	0	3	1	3	1	0	1	1	1	1	2	4	9	9	4	1	1	0	1	0		0	1	0	0		9	5	2	0	1	1
210	1	2	1	7		3	1	1	Emilia-Romagna	2	Lazio	0	0	1	0	0	0	0	2	1	3	1	0	1	0	2	2	2	4	9	3	2	1	1	1	0	0		0	0	1	0		9	5	0	0	1	1
211	1	5	2	3		4	2	1	Piemonte	1	Piemonte	0	0	0	0	1	0	0	3	1	1	1	0	1	1	3	2	1	4	1	4	4	3	1	1	1	0		0	0	0	1	lack of a formalization of Neuro-oncology as a sub-specialty	9	5	1	1		1
212	1	2	1	7		1	3	1	Liguria	1	Liguria	0	1	0	0	0	0	0	2	1	3	1	0	0	1	4	1	2	2	2	4	3	2	0	1	1	0		1	0	0	1	insufficient incentives to attend conferences and start research projects. Total absence of research.	0	2	4	0	1	0
213	1	2	1	7		1	3	2	Lazio	2	Lazio	1	0	0	0	0	0	0	3	1	3	1	0	0	1	1	1	2	4	9	9	4	2	0	1	1	0		1	0	0	0		9	1	0	1		0
214	1	2	1	7		1	4	1		2		0	0	1	0	0	0	0	1	1	3	1	0	1	0	2	3	2	4	1	1	3	1	1	1	1	0		0	1	0	0			5	0	0	1	1
215	1	3	1	7		3	3	1		1		0	0	1	0	0	0	0	4	1	2	1	0	1	1	1	1	2	3	4	1	2	2	0	1	0	0		1	0	1	0		0	5	3	1		1
216	1	2	1	7		1	1	2		2		0	0	1	0	0	0	0	2	1	3	0	0	0	0									0	0	0	0		0	0	0	0
217	1	2	1	7		1	4	1		1		1	0	0	0	0	0	0	4	1	3	1	0	0	1	1	2	2	4	9	2	1	2	1	0	0	0		0	0	1	0		9	5	0	1		0
218	1	2	2	7		2	1	1		2		0	0	1	0	0	0	0	2	2	3	1	0	1	0	2	3	4	2	1	2	4	3	1	0	0	0		0	1	0	0		9	5	2	0	1	1
219	1	3	1	7		1	1	3		2		0	0	1	0	0	0	0	2	1	3	1	0	1	1	1	1	4	4	1	1	3	2	1	1	1	0		1	0	0	0		9	5	0	1		0
220	1	3	2	7		3	1	1	Emilia-Romagna	1	Emilia-Romagna	0	0	1	0	0	0	0	3	1	2	1	0	1	0	1	3	4	4	9	1	2	4	1	0	1	0		0	1	0	0		9	5	0	0	1	1
221	1	4	1	3		4	1	1	Piemonte	1	Piemonte	0	0	1	0	0	0	0	4	3	3	0	0	0	0		1	1	4	1	1	4	1	1	0	1	0		0	1	0	0		9	6	0	0	1	1
222	1	4	2	2		3	2	2		2		0	0	0	0	0	0	1	3	1	4	1	1	1	0	2	1	4	4	9	9	3	2	1	0	0	0		0	0	1	0		9	5	3	0	0	1
223	1	4	2	2		4	2	2		2		0	0	0	0	0	0	1	4	1	2	1	0	1	0	2	1	2	4	9	1	3	2	1	0	0	0		0	1	0	0		9	4	1	0	1	1
224	1	2	1	7		1	3	1		1		0	0	1	0	0	0	0	2	1	2	1	0	1	1	3	1	3	4	4	4	4	1	1	0	0	0		0	1	0	0		2	2	3	1		1
225	1	3	1	7		3	4	3	Puglia	2	Lazio	0	0	0	0	1	0	0	2	1	3	1	0	1	0	2	2	1	4	9	9	2	1	1	1	1	0		0	0	0	1	No possibility of carrying out training periods abroad	9	5	0	0	0	0
226	1	4	1	1		2	1	1	Lombardia	1	Lombardia	0	0	1	0	0	0	0	2	1	1	0	0	0	0		1	4	1	9	9	4	3	1	0	0	0		1	1	1	0		9	4	2	0	1	0
227	0											0	0	0	0	0	0	0					0	0	0									0	0	0	0		0	0	0	0
228	1	1	2	3		1	2	1	veneto	1	veneto	1	0	0	0	0	0	0	2	1	3	1	0	1	0	2	1	1	3	9	9	3	3	0	0	1	0		1	0	0	0		9	5	2	0	1	0
229	1	3	2	2		2	1	1		1		0	0	1	0	0	0	0	2	2	1	1	0	1	0	1								0	0	0	0		0	0	0	0
230	1	2	2	2		1	2	1	Lombardia	1	Lombardia	0	1	0	0	0	0	0	3	1	3	1	1	1	1	2	3	2	4	4	9	2	1	1	1	0	0		0	0	1	0		1	5	3	1		0
231	1	2	2	2		2	3	1		1		0	0	1	0	0	0	0	4	1	3	1	1	1	1	2	1	1	3	4	2	3	1	1	1	1	0		1	0	0	0		1	1	1	1		1
232	1	4	2	3		1	1	4	sicilia	4		0	0	1	0	0	0	0	1	4	4	0	0	0	0		1	4	9	9	9	4	4	1	0	1	0		1	0	0	0		9	1	0	0	1	0
233	1	3	1	6		3	4	1	Lombardia	1	Lombardia	0	0	0	0	0	0	1	3	1	3	1	0	1	1	3	2	1	4	2	1	3	3	1	0	1	0		1	0	1	0		1	5	3	1		1
234	1	2	2	1		1	1	3	Puglia	3	Puglia	0	0	1	0	0	0	0	2	4	4	0	0	0	0		1	2	4	9	9	3	2	1	0	1	0		0	1	0	0		9	1	0	1		0
235	1	2	2	2		2	3	1	lombardia	1	lombardia	0	0	1	0	0	0	0	3	1	2	1	1	1	0	2	2	2	4	9	9	3	1	1	0	1	0		0	1	0	0		9	5	0	1		0
236	1	2	2	2		4	2	4	Sardegna	1	Lombardia	0	0	1	0	0	0	0	2	4	4	0	0	0	0		1	2	4	9	9	3	2	0	1	1	0		1	0	0	0		9	5	3	0	0	0
237	1	2	1	2		1	2	2	toscana	2	toscana	0	1	0	0	0	0	0	4	1	1	1	0	1	0	4	1	1	4	4	4	4	1	1	1	1	0		0	0	0	1	long-term follow-up management	1	6	2	1		0
238	1	2	2	9	Pediatrician	1	3	2	Toscana	2	Toscana	0	0	0	0	0	1	0	4	1	1	1	0	1	0	2	3	4	1	9	9	9	3	0	1	0	0		1	0	1	0		9	6	3	0	1	0
239	1	2	1	9	Pediatrician Oncologist	1	3	2	toscana	2	toscana	0	1	0	0	0	0	0	1	1	1	1	0	1	0	2	1	1	4	9	3	4	1	1	0	1	0		0	0	1	0		9	5	3	1		0
240	1	2	1	3		1	3	1		1		0	1	0	0	0	0	0	3	1	2	1	0	1	0	3	3	3	1	3	1	4	3	0	1	1	0		1	0	0	0		2	1	2	0	1	0
241	1	2	2	2		1	3	1		1		0	0	0	0	0	1	0	2	1	2	1	1	1	0	3	1	2	4	9	9	3	2	1	1	0	0		0	0	1	0		9	5	3	1		0
242	1	1	1	9	Biologist	1	3	1	Lombardia	1	Lombardia	0	1	0	0	0	0	0	3	3	1	1	0	1	0	1								0	0	0	0		0	0	0	0
243	1	3	1	3		2	1	1	Lombardia	1	Lombardia	0	0	1	0	0	0	0	2	2	3	0	0	0	0		1	3	1	1	1	3	4	0	0	1	0		1	1	1	0		9	5	0	1		1
244	1	2	2	9	Pediatrician	1	3	2		2	Toscana	0	0	0	0	0	1	0	3	1	3	1	0	1	1	2	1	3	4	9	9	3	3	0	1	1	1	Training on the pediatric oncology patient	1	0	0	1	unavailability of time	9	6	0	0	1	0
245	1	1	1	3		1	2	1		1		1	0	0	0	0	0	0	4	1	2	1	0	1	0	2	1	1	3	1	3	2	2	1	0	0	0		0	1	0	0		9	6	1	1		0
246	1	1	1	3		1	2	1		1		1	0	0	0	0	0	0	4	1	3	1	0	1	0	2	2	1	4	9	9	9	2	1	0	1	0		0	1	0	0		9	6	0	0	1	0
247	1	3	1	6		2	1	1	Piemonte	3	Campania	0	0	1	0	0	0	0	2	1	3	0	0	0	0		3	4	2	9	9	4	4	1	1	0	0		1	1	1	0		9	4	0	0	1	0
248	1	3	2	6		2	1	1		1		0	0	1	0	0	0	0	3	2	3	1	0	1	0	1	2	4	1	1	4	4	4	1	0	1	0		0	0	0	1	Poor push from the hospital	9	1	0	1		1
249	1	2	1	2		1	5	1	Toscana	1	Toscana	0	0	0	0	0	1	0	3	1	3	0	0	0	0		3	1	1	9	9	2	2	1	0	0	0		1	0	0	0		9	5	4	1		0
250	1	2	1	2		1	2	3		3		0	0	1	0	0	0	0	3	4	2	1	1	0	0	2	1	2	4	1	4	4	1	1	0	0	0		0	0	0	1	No	1	5	4	1		0
251	1	2	2	7		1	3	1		1		0	0	1	0	0	0	0	2	4	4	0	0	0	0									0	0	0	0		0	0	0	0
252	1	1	1	1		1	2	1		1		1	0	0	0	0	0	0	4	1	2		0	0	0									0	0	0	0		0	0	0	0
253	1	3	2	9	Molecular biologist	3	2	3	Sicilia, Catania	3		0	0	0	0	0	0	1	2	4	3	1	1	0	0	4	1	3	4	4	4	4	2	1	0	0	0		0	0	0	1	n/a	1	5	0	1		0
254	1	1	1	2		1	2	2		2		1	0	0	0	0	0	0	1	3	3	0	0	0	0		1	2	1		9		3	1	0	0	0		1	0	0	0		9	1	0	0	1	0
255	1	1	1	3		1	2	1		1		1	0	0	0	0	0	0	1	2	4	1	0	0	1	3	1	2	2	2	2	3	3	0	0	1	0		1	0	0	0		9	5	0	0	0	0
256	1	3	1	1		2	3	1	Lombardia	2		0	0	1	0	0	0	0	4	1	3	1	0	0	1	1	1	4	4	9	9	1	4	0	0	1	0		1	0	0	0		9	4	0	1		0
257	1	3	1	2		2	1	3	puglia	3	campania	0	0	1	0	0	0	0	1	2	1	0	0	0	0		1	4	1	1	1	4	3	1	1	1	0		1	0	1	0		9	3	3	0	1	0
258	1	3	1	3		3	3	1		1		0	0	1	0	0	0	0	3	1	1	1	0	1	0	2	1	1	2	9	4	3	4	1	0	0	1	possibility of going to another work site on a weekly basis	1	0	0	0		9	5	0	1		1
259	1	2	2	2		2	3	1	Lombardia	1	Lombardia	0	1	0	0	0	0	0	4	2	3	1	1	1	1	4	1	2	3	4	3	2	2	1	1	1	0		1	0	0	0		0	6	2	1		0
260	1	2	1	9	Pediatrician	1	3	2	Toscana	2		1	0	0	0	0	0	0	3	1	4	1	0	1	0	2	1	2	4	1	3	2	2	1	0	0	0		0	0	1	0		9	6	4	1		0
261	1	2	1	9	Molecular biologist	2	4	3	campania	3		0	0	0	0	0	1	0	3	3	3	1	0	0	1	3	1	2	4	9	2	4	2	1	0	1	0		0	1	0	0		9	1	0	1		0
262	1	2	2	2		2	3	1		1	Lombardia	1	0	0	0	0	0	0	3	1	2	1	1	1	1	3	1	2	4	9	4	2	1	1	0	1	0		0	1	0	0		9	5	4	1		1
263	1	2	1	2		1	3	2		2		1	0	0	0	0	0	0	4	1	1	1	1	0	0	1	1	2	4	9	3	4	2	1	1	0	0		0	0	1	0		9	5	4	0	1	0
264	1	2	2	2		1	3	1	Lombardia	1	Lombardia	1	0	0	0	0	0	0	2	1	2	1	1	0	0	2	2	1	4	1	2	3	2	1	1	0	0		0	0	1	0			2	4	1		0
265	1	3	1	7		3	1	2	Lazio	2	Lazio	0	0	1	0	0	0	0	2	2	3	0	0	0	0		2	2	1	3	4	2	1	1	1	1	0		0	0	0	1	no weak points	3	5	0	1		1
266												0	0	0	0	0	0	0					0	0	0									0	0	0	0		0	0	0	0
267	1	3	1	5		2	3	2		1		0	0	1	0	0	0	0	3	2	3	1	0	0	1	3								0	0	0	0		0	0	0	0
See file Supplementary Methods for the decofication of answers
[truncated: 32 more columns]
